# Supplementary material for: Combinatorial effects of antibiotics and enzymes against dual-species Staphylococcus aureus and Pseudomonas aeruginosa biofilms in the wound-like medium
Source: PLoS One. 2020 Jun 25;15(6):e0235093. doi: 10.1371/journal.pone.0235093 (PMC7316268; doi:10.1371/journal.pone.0235093)
Supplement: S1 File — It also contains the data and results concerning enzymatic treatment of the biofilms with different concentrations of each tested enzyme at various contact duration time. (XLSX) [file pone.0235093.s001.xlsx]

## Sheet: Sheet1
						Control: Buffer-treated
						Treated: Treated with enzyme
						Data shown indicate log10 CFUs of SA and PA dispersed from dual-species biofilm
							Trypsin (4h treatment)											ꞵ-glucosidase (4h treatment)								Dnase I (4h treatment)
			Control	Treated	Control	Treated	Control	Treated	Control	Treated	Control	Treated				Control	Treated	Control	Treated	Control	Treated				Control	Treated	Control	Treated	Control	Treated
			0 µg/ml	0.5 µg/ml	0 µg/ml	0.75 µg/ml	0 µg/ml	1 µg/ml	0 µg/ml	1.5 µg/ml	0 µg/ml	2 µg/ml				0 U/ml	4 U/ml	0 U/ml	8 U/ml	0 U/ml	16 U/ml				0 U/ml	100 U/ml	0 U/ml	150 U/ml	0 U/ml	200 U/ml
	PA0-SA0	PA0	4.7	4.8	4.6	4.5	4.6	4.5	4.7	4.5	4.5	8.17		PA0-SA0	PA0	4.8	4.6	4.7	4.9	4.9	4.6		PA0-SA0	PA0	4.7	4.5	4.8	4.9	4.5	4.7
		SA0	4.3	4	4.3	4.3	4.3	4	4.6	4.3	4.5	8.11			SA0	4	4.5	4.5	4.6	4	4.5			SA0	4.5	4.3	4.3	4.7	4.3	4.5
	PA3-SA1	PA3	4.6	4.7	4.8	4.6	4.5	4.7	4.5	4.6	4.3	7.95		PA3-SA1	PA3	4.6	4.9	4.3	4.5	4.7	4.6		PA3-SA1	PA3	4.5	4.7	4.8	4.7	4.5	4.7
		SA1	4.3	4.5	4.3	4	4	4.6	4.3	4	4	8.07			SA1	4.5	4.6	4	4.3	4.3	4.5			SA1	4.3	4.6	4.3	4.5	4	4.8
							Trypsin (8h treatment)										ꞵ-glucosidase (8h treatment)									Dnase I (8h treatment)
			Control	Treated	Control	Treated	Control	Treated	Control	Treated	Control	Treated				Control	Treated	Control	Treated	Control	Treated				Control	Treated	Control	Treated	Control	Treated
			0 µg/ml	0.5 µg/ml	0 µg/ml	0.75 µg/ml	0 µg/ml	1 µg/ml	0 µg/ml	1.5 µg/ml	0 µg/ml	2 µg/ml				0 U/ml	4 U/ml	0 U/ml	8 U/ml	0 U/ml	16 U/ml				0 U/ml	100 U/ml	0 U/ml	150 U/ml	0 U/ml	200 U/ml
	PA0-SA0	PA0	4.9	4.7	4.5	4.5	4.6	4.8	4.7	4.8	4.5	8.17		PA0-SA0	PA0	4.5	4.7	4.3	4.6	4.7	6.8		PA0-SA0	PA0	4.6	4.5	4.7	4.3	4.5	4.9
		SA0	4.5	4.5	4	4.3	4.3	4.5	4	4.3	4.5	8.11			SA0	4.3	4.5	4	4.3	4.3	6.9			SA0	4.3	4	4.3	3.95	4.3	4.8
	PA3-SA1	PA3	4.6	4.7	4.7	4.8	4.3	4.9	4.5	6.4	4.5	7.9		PA3-SA1	PA3	4.8	4.6	4.7	4.9	4.6	7.9		PA3-SA1	PA3	4.6	4.7	4.7	4.8	4.6	8.11
		SA1	4.3	4.5	4.3	4.5	4.3	4.7	4	6.5	4.3	8			SA1	4.5	4.3	4.5	4.3	4.5	6.9			SA1	4.3	4.5	4	4.6	4	8.07
							Trypsin (18h treatment)										ꞵ-glucosidase (18h treatment)									Dnase I (18h treatment)
			Control	Treated	Control	Treated	Control	Treated	Control	Treated	Control	Treated				Control	Treated	Control	Treated	Control	Treated				Control	Treated	Control	Treated	Control	Treated
			0 µg/ml	0.5 µg/ml	0 µg/ml	0.75 µg/ml	0 µg/ml	1 µg/ml	0 µg/ml	1.5 µg/ml	0 µg/ml	2 µg/ml				0 U/ml	4 U/ml	0 U/ml	8 U/ml	0 U/ml	16 U/ml				0 U/ml	100 U/ml	0 U/ml	150 U/ml	0 U/ml	200 U/ml
	PA0-SA0	PA0	4.6	4.7	4.7	4.9	4.7	7.9	4.3	8	4.6	7.9		PA0-SA0	PA0	4.9	4.8	4.5	4.6	4.6	8.11		PA0-SA0	PA0	4.9	4.8	4.5	4.3	4.7	8
		SA0	4	4.3	4.5	4.6	4.5	8.2	3.95	8.07	4	8.07			SA0	4.5	4.6	4	4.3	4.5	7.95			SA0	4.6	4.5	4	4.3	4.3	7.9
	PA3-SA1	PA3	4.5	4.6	4.5	4.8	4.8	8.07	4.5	8.11	4.7	8.11		PA3-SA1	PA3	4.6	4.3	4.7	8.07	4.5	8.17		PA3-SA1	PA3	4.5	4.6	4.7	8.5	4.3	8.17
		SA1	4.3	4.6	4.7	4.5	4.3	7.9	4	7.95	4.6	8.04			SA1	4.3	4	4.5	8	4.3	8.04			SA1	4	4.5	4.3	7.95	4	7.95
