# Supplementary material for: Combinatorial effects of antibiotics and enzymes against dual-species Staphylococcus aureus and Pseudomonas aeruginosa biofilms in the wound-like medium
Source: PLoS One. 2020 Jun 25;15(6):e0235093. doi: 10.1371/journal.pone.0235093 (PMC7316268; doi:10.1371/journal.pone.0235093)
Supplement: S2 File — (XLSX) [file pone.0235093.s002.xlsx]

## Sheet: Sheet1
										Trypsin+Dnase I (18h treatment)
					Control	Treated		Control	Treated		Control	Treated		Control	Treated		Control	Treated
					0	0.15 µg/ml+30 U/ml		0	0.15 µg/ml+50 U/ml		0	0.25 µg/ml+50 U/ml		0	0.5 µg/ml+50 U/ml		0	0.5 µg/ml+75 U/ml
			PA0-SA0	PA0	4.6	4.5		4.3	8.7		4.5	8.07		4.6	8.11		4.8	7.9
				SA0	4.3	4		4.3	7.9		4.5	7.95		4.5	7.9		4.3	8.11
			PA3-SA1	PA3	4.9	4.7		4.6	8.11		4.5	8.04		4.5	8.17		4.7	7.95
				SA1	4.7	4.5		4.5	7.95		4.3	6.9		4	8.07		4	8.17
